# Supplementary material for: Treatment with Pterostilbene Ameliorates the Antioxidant Status of Bovine Spermatozoa and Modulates Cell Death Pathways
Source: Antioxidants (Basel). 2024 Nov 22;13(12):1437. doi: 10.3390/antiox13121437 (PMC11672693; doi:10.3390/antiox13121437)
Supplement: Supplementary file 1 [file antioxidants-13-01437-s001.zip]

Archive with 1 entries (1 files):
- antioxidants-3302694-supplementary.pdf
